# Supplementary material for: Enhancing CRISPR/Cas‐Mediated Gene Knockout With Short Non‐Homologous Oligonucleotides
Source: Plant Biotechnol J. 2026 Feb 22;24(6):3742–53. doi: 10.1111/pbi.70548 (PMC13205664; doi:10.1111/pbi.70548)
Supplement: Supplementary file 2 — Table S1: List of SpCas9 and LbCas12a gRNAs used to target endogenous reporter genes. Table S2: List of non‐homologous oligonucleotides (NHOs) used, including the descriptions of their use and related figures. Table S3: List of primers used to amplify antibiotic selection markers and endogenous CRISPR target locus. Table S4: List of amplicon primers used for deep amplicon sequencing. Table S5: List of templates and primer used for in vitro transcription of #2 RNA and #7–3 RNA. Table S6: Tukey's post hoc test statistical summary of one‐way ANOVA results when comparing more than two groups. ANOVA results are reported for figures comparing between two groups. Table S7: Raw knockout editing values and mutation type frequency. [file PBI-24-3742-s002.zip]

Archive with 7 entries (7 files):
- Supplementary Table 1.xlsx
- Supplementary Table 2.xlsx
- Supplementary Table 3.xlsx
- Supplementary Table 4.xlsx
- Supplementary Table 5.xlsx
- Supplementary Table 6.xlsx
- Supplementary table 7.xlsx
