# Supplementary material for: Enhancing CRISPR/Cas‐Mediated Gene Knockout With Short Non‐Homologous Oligonucleotides
Source: Plant Biotechnol J. 2026 Feb 22;24(6):3742–53. doi: 10.1111/pbi.70548 (PMC13205664; doi:10.1111/pbi.70548)
Supplement: Supplementary file 2 — Table S1: List of SpCas9 and LbCas12a gRNAs used to target endogenous reporter genes. Table S2: List of non‐homologous oligonucleotides (NHOs) used, including the descriptions of their use and related figures. Table S3: List of primers used to amplify antibiotic selection markers and endogenous CRISPR target locus. Table S4: List of amplicon primers used for deep amplicon sequencing. Table S5: List of templates and primer used for in vitro transcription of #2 RNA and #7–3 RNA. Table S6: Tukey's post hoc test statistical summary of one‐way ANOVA results when comparing more than two groups. ANOVA results are reported for figures comparing between two groups. Table S7: Raw knockout editing values and mutation type frequency. [file PBI-24-3742-s002.zip › Supplementary Table 1.xlsx]

## Sheet: Sheet1
Target	Cas	Phytozome ID	PAM	gRNA (5’-3’)
FKB12	Cas12a	Cre13.g586300	TTTG	TGCACTACACGGGCACCCTGACCG
FKB12	Cas9	Cre13.g586300	CGG	TACACGGGCACCCTGACCGA
CpFTSY	Cas12a	Cre05.g241450	TTTG	ACCGCTTCTTCGCGGGGACCTCCA
CpSRP43	Cas12a	Cre04.g231026	TTTC	ACTAGGTACTCGACGCGCGGGGGA
KU70	Cas12a	Cre13.g607500	TTTC	TAATTGACGCACAAACAGAGATGT
KU80	Cas12a	Cre10.g423800	TTTG	ACCGGGACAGCCTGGTGCGGGGAT
POLQ1	Cas12a	Cre16.g664301	TTTA	GAGCTAGGTTGCCCTCCACGTGCT
MRE11	Cas9	Cre12.g556911	GGG	CTGACCAGTGTCCCCCGGCT
CrPHT4-7	Cas12a	Cre16.g663600	TTTC	GTCCACAGACTCGAGCGCGCTCGC
