# Supplementary material for: Enhancing CRISPR/Cas‐Mediated Gene Knockout With Short Non‐Homologous Oligonucleotides
Source: Plant Biotechnol J. 2026 Feb 22;24(6):3742–53. doi: 10.1111/pbi.70548 (PMC13205664; doi:10.1111/pbi.70548)
Supplement: Supplementary file 2 — Table S1: List of SpCas9 and LbCas12a gRNAs used to target endogenous reporter genes. Table S2: List of non‐homologous oligonucleotides (NHOs) used, including the descriptions of their use and related figures. Table S3: List of primers used to amplify antibiotic selection markers and endogenous CRISPR target locus. Table S4: List of amplicon primers used for deep amplicon sequencing. Table S5: List of templates and primer used for in vitro transcription of #2 RNA and #7–3 RNA. Table S6: Tukey's post hoc test statistical summary of one‐way ANOVA results when comparing more than two groups. ANOVA results are reported for figures comparing between two groups. Table S7: Raw knockout editing values and mutation type frequency. [file PBI-24-3742-s002.zip › Supplementary Table 2.xlsx]

## Sheet: F1
Sequence (5’ – 3’)	Description
CTAGAGTATAACTAGAATTCCCAC	Anneal to make BE
GTGGGAATTCTAGTTATACTCTAG
CTAGAGTATAACTAGAATTCCCACGACC	Anneal to make 3NO
GTGGGAATTCTAGTTATACTCTAGGGTC
GACCCTAGAGTATAACTAGAATTCCCAC	Anneal to make 5CO
GGTCGTGGGAATTCTAGTTATACTCTAG

## Sheet: F2A and F2B
Sequence (5’ – 3’)	Description
CTAGAGNNNN	Anneal to make 6-bp dsNHO
CTCTAGNNNN
CTAGAGTATAACNNNN	Anneal to make 12-bp dsNHO
GTTATACTCTAGNNNN
CTAGAGTATAACTAGAATTCCCACNNNN	Anneal to make 24-bp dsNHO
GTGGGAATTCTAGTTATACTCTAGNNNN
GCATGACTGACGGTGGGAATTCTAGTTATACTCTAGCTCACGGTCATCNNNN	Anneal to make 48-bp dsNHO
GATGACCGTGAGCTAGAGTATAACTAGAATTCCCACCGTCAGTCATGCNNNN
AGCATCGAGGGTGTGTCTAGCAGGGCATGACTGACGGTGGGAATTCTAGTTATACTCTAGCTCACGGTCATCCAGCTGTCGTACCGAGTATCATGGNNNN	Anneal to make 96-bp dsNHO
CCATGATACTCGGTACGACAGCTGGATGACCGTGAGCTAGAGTATAACTAGAATTCCCACCGTCAGTCATGCCCTGCTAGACACACCCTCGATGCTNNNN

## Sheet: F2C and F2D
Sequence (5’ – 3’)	Description
GCATGACTGACGGTGGGAATTCTAGTTATACTCTAGCTCACGGTCATCNNNN	Anneal to make 48-bp dsNHO
GATGACCGTGAGCTAGAGTATAACTAGAATTCCCACCGTCAGTCATGCNNNN
CCCCCCCCCCCCCCCCCCCCCCCCCCCCCCCCCCCCCCCCCCCCCCCC	polyC oligonucleotide
CTAGAGTATAACTAGAATTCCCACNNNN	Anneal to make 24-bp dsNHO
GTGGGAATTCTAGTTATACTCTAGNNNN
C*T*A*GAGTATAACTAGAATTCCCACN*N*N*N	Anneal to make PT-a
G*T*G*GGAATTCTAGTTATACTCTAGN*N*N*N
CTAGAGTATAA*C*T*AGAATTCCCACNNNN	Anneal to make PT-m
GTGGGAATTCT*A*G*TTATACTCTAGNNNN

## Sheet: SF2
Sequence (5’ – 3’)	Description
CTAGAGTATAACTAGAATTCCCACNNNN	Anneal to make dsNHO-1
GTGGGAATTCTAGTTATACTCTAGNNNN
GATGACCGTGAGCGTCAGTCATGCNNNN	Anneal to make dsNHO-2
GCATGACTGACGCTCACGGTCATCNNNN
TTGACAATTAATCATCGGCTCGTANNNN	Anneal to make dsNHO-3
TACGAGCCGATGATTAATTGTCAANNNN
GCAGGAAAAACACGCAATTCGGCTNNNN	Anneal to make dsNHO-4
AGCCGAATTGCGTGTTTTTCCTGCNNNN

## Sheet: SF6
Sequence (5’ – 3’)	Description
CTAGAGTATAACTAGAATTCCCACNNNN	Anneal to make 24-bp dsNHO
GTGGGAATTCTAGTTATACTCTAGNNNN
C*T*A*GAGTATAACTAGAATTCCCACN*N*N*N	Anneal to make PT-a
G*T*G*GGAATTCTAGTTATACTCTAGN*N*N*N
C*T*A*GAGTATAACTAGAATTCCCACN*N*N*N	Anneal to make PT-1
G*T*G*GGAATTCTAGTTATACTCTAGNNNN
C*T*A*GAGTATAACTAGAATTCCCACN*N*N*N	Anneal to make PT-2
GTGGGAATTCTAGTTATACTCTAGN*N*N*N
C*T*A*GAGTATAACTAGAATTCCCACN*N*N*N	Anneal to make PT-3
GTGGGAATTCTAGTTATACTCTAGNNNN
C*T*A*GAGTATAACTAGAATTCCCACNNNN	Anneal to make PT-4
G*T*G*GGAATTCTAGTTATACTCTAGNNNN
C*T*A*GAGTATAACTAGAATTCCCACNNNN	Anneal to make PT-5
GTGGGAATTCTAGTTATACTCTAGNNNN
[+C]TAGAGTATAACTAGAATTCCCACNNNN	Anneal to make LNA-1
GTGGGAATTCTAGTTATACTCTAGNNNN
[+C]TAGAGTATAACTAGAATTCCCACNNNN	Anneal to make LNA-2
[+G]TGGGAATTCTAGTTATACTCTAGNNNN

## Sheet: SF13
Sequence (5’ – 3’)	Description
TCATGTGGTCGGGGTAGCGGCTGAAGCACTGCACGCCGTACGTCAGGGTGGTCACGAGGGTGGGCCAGGGCACGGGCAGCTTGCCGGTGGTGCAGATGAACTTCAGGGTCAGCTTGCCGTAGGTGGC	127 nt ssDNA from (25)
