# Supplementary material for: Enhancing CRISPR/Cas‐Mediated Gene Knockout With Short Non‐Homologous Oligonucleotides
Source: Plant Biotechnol J. 2026 Feb 22;24(6):3742–53. doi: 10.1111/pbi.70548 (PMC13205664; doi:10.1111/pbi.70548)
Supplement: Supplementary file 2 — Table S1: List of SpCas9 and LbCas12a gRNAs used to target endogenous reporter genes. Table S2: List of non‐homologous oligonucleotides (NHOs) used, including the descriptions of their use and related figures. Table S3: List of primers used to amplify antibiotic selection markers and endogenous CRISPR target locus. Table S4: List of amplicon primers used for deep amplicon sequencing. Table S5: List of templates and primer used for in vitro transcription of #2 RNA and #7–3 RNA. Table S6: Tukey's post hoc test statistical summary of one‐way ANOVA results when comparing more than two groups. ANOVA results are reported for figures comparing between two groups. Table S7: Raw knockout editing values and mutation type frequency. [file PBI-24-3742-s002.zip › Supplementary Table 3.xlsx]

## Sheet: Knockout screening
Target	Forward primer (5’ – 3’)	Reverse primer (5’ – 3’)	PCR cycle
FKB12	ATGGGTGTCGACGTCGCGACTA	GAAGTCGTGGCTGATGGTCAG	Phire (Thermo Fisher): 98°C, 5 min > (98°C, 5 s > 65°C, 5 s > 72°C, 30s) × 40 > 72°C, 2 min
CpFTSY	CTGCTTCAGACAGCCCTACC	GTGATTGGGTCGGCAAGTAC	Phire (Thermo Fisher): 98°C, 5 min > (98°C, 5 s > 65°C, 5 s > 72°C, 30s) × 40 > 72°C, 2 min
CpSRP43	CTTATGCGAAAGCTGGCTTC	AAGTGCGGTGAAGAGTGCAG	Phire (Thermo Fisher): 98°C, 5 min > (98°C, 5 s > 65°C, 5 s > 72°C, 30s) × 40 > 72°C, 2 min

## Sheet: Targeted antibiotic knock-in
Target	Forward primer (5’ – 3’)	Reverse primer (5’ – 3’)	Description	PCR cycle
pSI103-1	GACGGCGGGGAGCTC	GCTGGGTACCCGCTTCAAATACGC	Amplify blunt aphVIII cassette from pSI103 (Fig. S8B)	GotaqLong (Promega) with 10% DMSO: 95°C, 2 min > (94°C, 30 s > 61°C, 30 s > 72°C, 1 min/kb) × 35 > 72°C, 10 min
pSI103-1	ATGAGGACCCGACAACAGGCGAGAAGTTTGACCGGGACAGCCTGGTGCGGGACGGCGGGGAGCTCGCTGAG	GCTCCGCCGCTCCGCTCCCAGCCCCTCACCTGCGCGCCAAAGTTGTATCCGCTGGGTACCCGCTTCAAATACGCC	Amplify aphVIII cassette with KU80 homology arms from pSI103 (Fig. S8B)	GotaqLong (Promega) with 10% DMSO: 95°C, 2 min > (94°C, 30 s > 61°C, 30 s > 72°C, 1 min/kb) × 35 > 72°C, 10 min
				GotaqLong (Promega) with 10% DMSO: 95°C, 2 min > (94°C, 30 s > 61°C, 30 s > 72°C, 1 min/kb) × 35 > 72°C, 10 min
pSI103-1	GGGAGTTGTTTGTCAAGGTGG	CCACCTTGACAAACAACTCCC	Internal primer in aphVIII gene to screen for positive aphVIII knock-in into targeted locus	GotaqLong (Promega) with 10% DMSO: 95°C, 2 min > (94°C, 30 s > 61°C, 30 s > 72°C, 1 min/kb) × 35 > 72°C, 10 min
pHyg3	GAATTCGATATCAAGCTTCTTTCTTGCG	CGCTTCAAATACGCCCAGC	Amplify blunt aphVII cassette from pHyg3	GotaqLong (Promega) with 10% DMSO: 95°C, 2 min > (94°C, 30 s > 61°C, 30 s > 72°C, 1 min/kb) × 35 > 72°C, 10 min
pHyg3	ACTTCACCGACGTCTATGCG	GACAGAGGAGCCAAAAGCCT	Internal primer in aphVII gene to screen for positive aphVII knock-in into targeted locus	GotaqLong (Promega) with 10% DMSO: 95°C, 2 min > (94°C, 30 s > 61°C, 30 s > 72°C, 1 min/kb) × 35 > 72°C, 10 min
KU70	AGCTCCCGCCTAAAATGGAC	GGTGGGAATGGGGGATACAG	Amplify Cas12a target site in KU70	GotaqLong (Promega) with 10% DMSO: 95°C, 2 min > (94°C, 30 s > 61°C, 30 s > 72°C, 1 min/kb) × 35 > 72°C, 10 min
KU80	TGGACGTCCTACTACTCGGG	GGACTTGGAAGGGGAGTTGG	Amplify Cas12a target site in KU80	GotaqLong (Promega) with 10% DMSO: 95°C, 2 min > (94°C, 30 s > 61°C, 30 s > 72°C, 1 min/kb) × 35 > 72°C, 10 min
POLQ1	CGTGCTTCCAGACGATGCTA	CGGCACTACATCTTGCTGGA	Amplify Cas12a target site in POLQ1	GotaqLong (Promega) with 10% DMSO: 95°C, 2 min > (94°C, 30 s > 61°C, 30 s > 72°C, 1 min/kb) × 35 > 72°C, 10 min
MRE11	CGATGGGCTCAGGAATGCAA	AAATCCCCCACCCTGTCATG	Amplify Cas9 target site in MRE11	GotaqLong (Promega) with 10% DMSO: 95°C, 2 min > (94°C, 30 s > 61°C, 30 s > 72°C, 1 min/kb) × 35 > 72°C, 10 min
