# Supplementary material for: Enhancing CRISPR/Cas‐Mediated Gene Knockout With Short Non‐Homologous Oligonucleotides
Source: Plant Biotechnol J. 2026 Feb 22;24(6):3742–53. doi: 10.1111/pbi.70548 (PMC13205664; doi:10.1111/pbi.70548)
Supplement: Supplementary file 2 — Table S1: List of SpCas9 and LbCas12a gRNAs used to target endogenous reporter genes. Table S2: List of non‐homologous oligonucleotides (NHOs) used, including the descriptions of their use and related figures. Table S3: List of primers used to amplify antibiotic selection markers and endogenous CRISPR target locus. Table S4: List of amplicon primers used for deep amplicon sequencing. Table S5: List of templates and primer used for in vitro transcription of #2 RNA and #7–3 RNA. Table S6: Tukey's post hoc test statistical summary of one‐way ANOVA results when comparing more than two groups. ANOVA results are reported for figures comparing between two groups. Table S7: Raw knockout editing values and mutation type frequency. [file PBI-24-3742-s002.zip › Supplementary Table 6.xlsx]

## Sheet: F1B
Comparison	Mean difference	Lower	Upper	p-value adjusted	Significance
5CO - None	44.1738	30.5327	57.8148	4.9e-06	***
3NO - None	33.2701	20.2267	46.3135	4.88e-05	***
BE - None	43.5245	28.9416	58.1074	1.09e-05	***
3NO - 5CO	-10.9037	-22.8848	1.07744	0.0781409
BE - 5CO	-0.649266	-14.2903	12.9918	0.998885
BE - 3NO	10.2544	-2.78898	23.2978	0.141871

## Sheet: F1D
Comparison	Mean difference	Lower	Upper	p-value adjusted	Significance
5CO - None	7.42574	3.75813	11.0934	0.0003863	***
3NO - None	6.71237	3.20546	10.2193	0.000621	***
BE - None	20.8565	16.9357	24.7774	0
3NO - 5CO	-0.713369	-3.93467	2.50793	0.907499
BE - 5CO	13.4308	9.76318	17.0984	1.4e-06	***
BE - 3NO	14.1442	10.6373	17.6511	5e-07	***

## Sheet: F2A
Comparison	Mean difference	Lower	Upper	p-value adjusted	Significance
6 nt - None	0.0566495	-10.1275	10.2408	1
12 nt - None	0.162551	-10.7248	11.0499	1
24 nt - None	0.464501	-9.27343	10.2024	0.999987
48 nt - None	9.07361	-1.81372	19.961	0.135741
96 nt - None	25.9477	16.519	35.3764	9e-07	***
12 nt - 6 nt	0.105902	-10.0783	10.2901	1
24 nt - 6 nt	0.407852	-8.53701	9.35271	0.999989
48 nt - 6 nt	9.01696	-1.16721	19.2011	0.100557
96 nt - 6 nt	25.8911	17.2839	34.4983	2e-07	***
24 nt - 12 nt	0.30195	-9.43598	10.0399	0.999998
48 nt - 12 nt	8.91106	-1.97627	19.7984	0.147609
96 nt - 12 nt	25.7852	16.3565	35.2139	1e-06	***
48 nt - 24 nt	8.60911	-1.12882	18.347	0.101335
96 nt - 24 nt	25.4832	17.4089	33.5575	1e-07	***
96 nt - 48 nt	16.8741	7.44539	26.3028	0.0002671	***

## Sheet: F2B
Comparison	Mean difference	Lower	Upper	p-value adjusted	Significance
6 bp - None	0.165378	-22.9708	23.3016	1
12 bp - None	0.165054	-22.9711	23.3012	1
24 bp - None	23.92	3.88348	43.9565	0.014518	*
48 bp - None	26.4507	3.3145	49.5869	0.0201525	*
96 bp - None	22.1883	1.49468	42.8819	0.0317704	*
12 bp - 6 bp	-0.000323346	-23.1365	23.1359	1
24 bp - 6 bp	23.7546	3.7181	43.7912	0.0153191	*
48 bp - 6 bp	26.2853	3.14913	49.4215	0.021104	*
96 bp - 6 bp	22.0229	1.32931	42.7166	0.0334228	*
24 bp - 12 bp	23.7549	3.71843	43.7915	0.0153175	*
48 bp - 12 bp	26.2856	3.14945	49.4218	0.0211021	*
96 bp - 12 bp	22.0233	1.32963	42.7169	0.0334195	*
48 bp - 24 bp	2.53068	-17.5058	22.5672	0.998352
96 bp - 24 bp	-1.73169	-18.8899	15.4266	0.99944
96 bp - 48 bp	-4.26237	-24.956	16.4313	0.984215

## Sheet: F2C
Comparison	Mean difference	Lower	Upper	p-value adjusted	Significance
48 bp - None	26.459	19.4292	33.4888	6e-07	***
48 nt - None	9.08196	2.05217	16.1118	0.0094074	**
polyC - None	0.45977	-6.57002	7.48956	0.999434
dNTP - None	-0.0729459	-7.10274	6.95685	1
polydIdC - None	7.16376	-0.607402	14.9349	0.0764715
48 nt - 48 bp	-17.3771	-24.4069	-10.3473	3.96e-05	***
polyC - 48 bp	-25.9993	-33.0291	-18.9695	7e-07	***
dNTP - 48 bp	-26.532	-33.5618	-19.5022	6e-07	***
polydIdC - 48 bp	-19.2953	-27.0664	-11.5241	4.23e-05	***
polyC - 48 nt	-8.62219	-15.652	-1.5924	0.0134332	*
dNTP - 48 nt	-9.15491	-16.1847	-2.12511	0.0088938	**
polydIdC - 48 nt	-1.9182	-9.68936	5.85296	0.952852
dNTP - polyC	-0.532716	-7.56251	6.49708	0.99978
polydIdC - polyC	6.70399	-1.06717	14.4752	0.104968
polydIdC - dNTP	7.23671	-0.534456	15.0079	0.0726899

## Sheet: F2D
Comparison	Mean difference	Lower	Upper	p-value adjusted	Significance
PT-a - 24-bp dsNHO	-30.2477	-47.5991	-12.8964	0.0019566	**
PT-m - 24-bp dsNHO	9.27906	-5.74763	24.3057	0.255011
PT-m - PT-a	39.5268	22.1755	56.8781	0.0002558	***

## Sheet: F3A
Comparison	F value	Df	p-value	Significance
WT: None - 24-bp dsNHO	17.85	1,7	0.00289	**
ku: None - 24-bp dsNHO	55.38	1,8	7.32e-05	***
mre11: None - 24-bp dsNHO	3.466	1,5	0.122
polq1: None - 24-bp dsNHO	18.07	1,7	0.00379	**
kupolq1: None - 24-bp dsNHO	0.784	1,2	0.469

## Sheet: F3B
Comparison	Mean difference	Lower	Upper	p-value adjusted	Significance
ku-WT	-499.158	-792.245	-206.071	0.0005178	***
polq1-WT	-62.8041	-342.252	216.643	0.9593
mre11-WT	-313.39	-606.477	-20.303	0.0326496	*
kupolq-WT	-498.854	-894.052	-103.655	0.0094806	**
polq1-ku	436.354	143.267	729.441	0.0021271	**
mre11-ku	185.768	-120.352	491.887	0.388944
kupolq-ku	0.30434	-404.654	405.262	1
mre11-polq1	-250.586	-543.673	42.5011	0.116266
kupolq-polq1	-436.05	-831.248	-40.851	0.0263623	*
kupolq-mre11	-185.464	-590.422	219.494	0.648647

## Sheet: F4A
Comparison	F value	Df	p-value	Significance
None - 24 bp dsNHO	261.6	1,5	1.65e-05	***

## Sheet: F4E
Comparison	F value	Df	p-value	Significance
cc4533: None - 24-bp dsNHO	139	1,4	0.000296	***
cc3491: None - 24-bp dsNHO	212.9	1,4	0.000128	***
cc4533: None - 24-bp dsNHO	5.612	1,3	0.0986

[truncated: 7 more sheets: SF2B, SF3, SF5, SF6B, SF6C, SF11A, SF11B]
