# Supplementary material for: Enhancing CRISPR/Cas‐Mediated Gene Knockout With Short Non‐Homologous Oligonucleotides
Source: Plant Biotechnol J. 2026 Feb 22;24(6):3742–53. doi: 10.1111/pbi.70548 (PMC13205664; doi:10.1111/pbi.70548)
Supplement: Supplementary file 2 — Table S1: List of SpCas9 and LbCas12a gRNAs used to target endogenous reporter genes. Table S2: List of non‐homologous oligonucleotides (NHOs) used, including the descriptions of their use and related figures. Table S3: List of primers used to amplify antibiotic selection markers and endogenous CRISPR target locus. Table S4: List of amplicon primers used for deep amplicon sequencing. Table S5: List of templates and primer used for in vitro transcription of #2 RNA and #7–3 RNA. Table S6: Tukey's post hoc test statistical summary of one‐way ANOVA results when comparing more than two groups. ANOVA results are reported for figures comparing between two groups. Table S7: Raw knockout editing values and mutation type frequency. [file PBI-24-3742-s002.zip › Supplementary table 7.xlsx]

## Sheet: F1BD
Treatment	Editing	Average	Stdev	dsNHO insertion (%)	Population-level dsNHO insertion (%)	Average population-level dsNHO insertion (%)
5CO only	0	0	0
5CO only	0
5CO only	0
5CO + Cas12a RNP	47.1275	44.4655	4.7999	16.67	7.85615	7.4124
5CO + Cas12a RNP	39.7129				6.62014
5CO + Cas12a RNP	49.827				8.30616
5CO + Cas12a RNP	41.1946				6.86715
3NO + Cas12a RNP	41.1946	33.6008	7.90048	20	8.23893	6.72016
3NO + Cas12a RNP	26.0292				5.20584
3NO + Cas12a RNP	42.8571				8.57143
3NO + Cas12a RNP	27.237				5.44739
3NO + Cas12a RNP	30.6859				6.13718
BE + Cas12a RNP	37.8987	43.8162	5.98056	47.62	18.0474	20.8653
BE + Cas12a RNP	43.6922				20.8062
BE + Cas12a RNP	49.8579				23.7423
None	0.319489	0.291746	0.085743	0	0	0
None	0.360183				0
None	0.195567				0

## Sheet: F1C
NHO treatment	Mutation	Percentage of mutation type (%)
None	deletion	60
None	deletion or	15
None	insertion	20
None	NHO insertion	0
None	others	5
5CO	deletion	25
5CO	deletion or	29.1667
5CO	insertion	8.33333
5CO	NHO insertion	16.6667
5CO	others	20.8333
3NO	deletion	24
3NO	deletion or	36
3NO	insertion	0
3NO	NHO insertion	20
3NO	others	20
BE	deletion	23.8095
BE	deletion or	23.8095
BE	insertion	0
BE	NHO insertion	47.619
BE	others	4.7619

## Sheet: F2AB
NHO treatment	NHO strand type	Editing	Average	Stdev
None		0.32022	0.300096	0.1064
None		0.394997
None		0.185071
6 nt	single	0.097561	0.356745	0.254937
6 nt	single	0.571429
6 nt	single	0.178094
6 nt	single	0.579897
12 nt	single	0.327439	0.462647	0.318501
12 nt	single	0.234055
12 nt	single	0.826446
24 nt	single	0.980336	0.885997	0.36378
24 nt	single	0.568874
24 nt	single	0.899087
24 nt	single	1.43678
24 nt	single	0.544906
48 nt	single	7.16612	9.37371	1.95202
48 nt	single	10.0834
48 nt	single	10.8716
96 nt	single	38.835	26.2478	7.53639
96 nt	single	22.1583
96 nt	single	23.1518
96 nt	single	28.4091
96 nt	single	29.1765
96 nt	single	15.7563
6 bp	double	0.343137	0.465474	0.482752
6 bp	double	0.997625
6 bp	double	0.0556586
12 bp	double	0.365344	0.46515	0.0864343
12 bp	double	0.515085
12 bp	double	0.515021
24 bp	double	15.2315	24.2201	14.1089
24 bp	double	12.8342
24 bp	double	51.2309
24 bp	double	20.2726
24 bp	double	18.6282
24 bp	double	27.1231
48 bp	double	20.3936	26.7508	5.51082
48 bp	double	30.1713
48 bp	double	29.6875
96 bp	double	10.2789	22.4884	8.32943
96 bp	double	21.0663
96 bp	double	21.6216
96 bp	double	32.9446
96 bp	double	26.5306

## Sheet: F2C
NHO treatment	NHO strand type	Editing	Average	Stdev
None		0.32022	0.300096	0.1064
None		0.394997
None		0.185071
48 nt	single	7.16612	9.37371	1.95202
48 nt	single	10.0834
48 nt	single	10.8716
48 bp	double	20.3936	26.7508	5.51082
48 bp	double	30.1713
48 bp	double	29.6875
dNTP		0.385406	0.209791	0.157832
dNTP		0.164179
dNTP		0.0797872
polyC		0.792752	0.76643	0.177813
polyC		0.929615
polyC		0.576923
polydIdC		7.68143	7.45551	0.319505
polydIdC		7.22958

## Sheet: F2D
NHO treatment	Editing	Average	Stdev
24-bp dsDNA	36.4865	33.0075	3.26725
24-bp dsDNA	30.5481
24-bp dsDNA	35.7471
24-bp dsDNA	33.3612
24-bp dsDNA	28.8945
PS-a	1.70524	2.75973	0.935571
PS-a	3.0837
PS-a	3.49026
PS-m	56.3707	42.2865	13.2924
PS-m	46.3343
PS-m	21.7949
PS-m	37.5796
PS-m	49.3532

## Sheet: F3AB
Treatment	Strain	Specific strain	Editing	Average	Stdev	Fold-change	Average FC
Cas12a only	WT	WT1	0.0478232	0.0508588	0.0372278
Cas12a only	WT	WT2	0.0251678
Cas12a only	WT	WT3	0.0260055
Cas12a only	WT	WT4	0.104439
Cas12a only	ku	A80HA6	9.1922	9.4118	2.05687
Cas12a only	ku	S80B11	9.46502
Cas12a only	ku	A70H14	12.7854
Cas12a only	ku	S80B13	7.3913
Cas12a only	ku	S80B13	8.22511
Cas12a only	kupolq	KQ_18	0.0041806	0.00888378	0.0066513
Cas12a only	kupolq	KQ_21	0.013587
Cas12a only	mre11	mre11_2.20	0	0.0263556	0.0054011
Cas12a only	mre11	mre11_4.20	0.0357143
Cas12a only	mre11	mre11_4.23	0.0433526
Cas12a only	polq1	polq1_3	0.00498008	0.0273722	0.0195514
Cas12a only	polq1	polq1_7	0.0410584
Cas12a only	polq1	polq1_5	0.0360781
dsNHO	WT	WT1	19.011	25.5501	11.8256	373.799	502.374
dsNHO	WT	WT2	15.9213			313.049
dsNHO	WT	WT3	23.3333			458.787
dsNHO	WT	WT4	27.8761			548.108
dsNHO	WT	WT5	19.011			373.799
dsNHO	WT	WT6	48.148			946.7
dsNHO	ku	A80HA6	31.4342	30.2691	5.92013	3.33987	3.21608
dsNHO	ku	S80B11	30.6839			3.26015
dsNHO	ku	A70H14	23.4177			2.48812
dsNHO	ku	S80B11	39.1429			4.15891
dsNHO	ku	S80B13	26.6667			2.83332
dsNHO	kupolq	KQ_18	0.00642674	0.0312746	0.0351402	0.723424	3.52042
dsNHO	kupolq	KQ_21	0.0561224			6.31741
dsNHO	mre11	mre11_4.20	2.03704	7.47119	5.33415	77.2904	283.476
dsNHO	mre11	mre11_4.23	3.05921			116.074
dsNHO	mre11	mre11_2.20	6.45161			244.791
dsNHO	mre11	mre11_4.20	11.3636			431.165
dsNHO	mre11	mre11_4.23	14.4444			548.059
dsNHO	polq1	polq1_5	13.9456	12.032	4.72587	509.48	439.57
dsNHO	polq1	polq1_7	11.9324			435.93
dsNHO	polq1	polq1_3	10			365.334
dsNHO	polq1	polq1_5	20			730.669
dsNHO	polq1	polq1_7	10.4317			381.104
dsNHO	polq1	polq1_5	5.88235			214.903

## Sheet: F3DE
Strain	Biological repeat	Treatment	Type	Read count	Total reads	Mutation type (%)
WT	N701	dsNHO	Ins	416	36830	1.12951
WT	N701	dsNHO	Del	845		2.29433
WT	N701	dsNHO	Sub	405		1.09965
WT	N702	dsNHO	Ins	376	33126	1.13506
WT	N702	dsNHO	Del	785		2.36974
WT	N702	dsNHO	Sub	379		1.14412
WT	N704	dsNHO	Ins	337	29711	1.13426
WT	N704	dsNHO	Del	680		2.28871
WT	N704	dsNHO	Sub	324		1.09051
ku	N701	dsNHO	Ins	35	16532	0.211711
ku	N701	dsNHO	Del	1518		9.18219
ku	N701	dsNHO	Sub	82		0.496008
ku	N702	dsNHO	Ins	14	16323	0.0857685
ku	N702	dsNHO	Del	1615		9.89401
ku	N702	dsNHO	Sub	87		0.53299
ku	N704	dsNHO	Ins	9	18251	0.0493124
ku	N704	dsNHO	Del	1629		8.92554
ku	N704	dsNHO	Sub	167		0.915018
mre11	N701	dsNHO	Ins	319	24409	1.30689
mre11	N701	dsNHO	Del	649		2.65886
mre11	N701	dsNHO	Sub	430		1.76165
mre11	N702	dsNHO	Ins	280	24246	1.15483
mre11	N702	dsNHO	Del	413		1.70337
mre11	N702	dsNHO	Sub	300		1.23732
mre11	N704	dsNHO	Ins	368	23750	1.54947
mre11	N704	dsNHO	Del	526		2.21474
mre11	N704	dsNHO	Sub	472		1.98737
polq1	N701	dsNHO	Ins	351	21143	1.66012
polq1	N701	dsNHO	Del	179		0.846616
polq1	N701	dsNHO	Sub	240		1.13513
polq1	N702	dsNHO	Ins	483	20502	2.35587
polq1	N702	dsNHO	Del	172		0.838943
polq1	N702	dsNHO	Sub	262		1.27792
polq1	N704	dsNHO	Ins	317	18958	1.67212
polq1	N704	dsNHO	Del	43		0.226817
polq1	N704	dsNHO	Sub	198		1.04441
WT	N701	no decoy	Ins	4	22264	0.0179662
WT	N701	no decoy	Del	11		0.0494071
WT	N701	no decoy	Sub	102		0.458139
WT	N702	no decoy	Ins	2	23391	0.0085503
WT	N702	no decoy	Del	19		0.0812278
WT	N702	no decoy	Sub	83		0.354837
WT	N704	no decoy	Ins	3	20243	0.0148199
WT	N704	no decoy	Del	4		0.0197599
WT	N704	no decoy	Sub	79		0.390258
ku	N701	no decoy	Ins	2	17604	0.0113611
ku	N701	no decoy	Del	282		1.60191
ku	N701	no decoy	Sub	94		0.53397
ku	N702	no decoy	Ins	2	15554	0.0128584
ku	N702	no decoy	Del	78		0.501479
ku	N702	no decoy	Sub	79		0.507908
ku	N704	no decoy	Ins	15	18339	0.0817929
ku	N704	no decoy	Del	384		2.0939
ku	N704	no decoy	Sub	143		0.779759
mre11	N701	no decoy	Ins	0	19770	0
mre11	N701	no decoy	Del	24		0.121396
mre11	N701	no decoy	Sub	84		0.424886
mre11	N702	no decoy	Ins	0	16635	0
mre11	N702	no decoy	Del	28		0.16832
mre11	N702	no decoy	Sub	63		0.37872
mre11	N704	no decoy	Ins	0	17620	0
mre11	N704	no decoy	Del	34		0.192963
mre11	N704	no decoy	Sub	85		0.482406
polq1	N701	no decoy	Ins	0	19889	0
polq1	N701	no decoy	Del	0		0
polq1	N701	no decoy	Sub	98		0.492735
polq1	N702	no decoy	Ins	0	18749	0
polq1	N702	no decoy	Del	1		0.00533362
polq1	N702	no decoy	Sub	106		0.565363
polq1	N704	no decoy	Ins	0	17034	0
polq1	N704	no decoy	Del	0		0
polq1	N704	no decoy	Sub	82		0.48139

## Sheet: F4A
Treatment	Editing	Average	Stdev
Cas9 RNP only	8.5	9.7465	1.29573
Cas9 RNP only	11.1
Cas9 RNP only	10.6
Cas9 RNP only	8.786
Cas9 + dsNHO	41.594	46.6363	4.44732
Cas9 + dsNHO	48.315
Cas9 + dsNHO	50

## Sheet: F4B
Treatment	Mutation	Mutation type (%)
Cas9 RNP only	Deletion	31.6
Cas9 RNP only	Deletion or	21.1
Cas9 RNP only	Insertion	47.3
Cas9 RNP only	NHO insertion	0
Cas9 RNP only	Others	0
Cas9 + dsNHO	Deletion	5.3
Cas9 + dsNHO	Deletion or	10.5
Cas9 + dsNHO	Insertion	21
Cas9 + dsNHO	NHO insertion	57.9
Cas9 + dsNHO	Others	5.3

## Sheet: F4C
Gene	Treatment	Editing	Average	Stdev
FTSY	dsNHO	3.93258	1.56792	1.25368
FTSY	dsNHO	2.27848
FTSY	dsNHO	2.68657
FTSY	dsNHO	3.5545
FTSY	dsNHO	0.221402
FTSY	dsNHO	1.69332
FTSY	dsNHO	1.47698
FTSY	dsNHO	0.956938
FTSY	dsNHO	1.86501
FTSY	dsNHO	0.295683
FTSY	dsNHO	0.356718
FTSY	dsNHO	0.395928
FTSY	dsNHO	0.668896
FTSY	RNP only	0
FTSY	RNP only	0
FTSY	RNP only	0
SRP43	dsNHO	1.10375	0.583546	0
SRP43	dsNHO	1.84049
SRP43	dsNHO	1.10375
SRP43	dsNHO	1.12108
SRP43	dsNHO	0.101163
SRP43	dsNHO	0.244141
SRP43	dsNHO	0.565504
SRP43	dsNHO	0.469043
SRP43	dsNHO	0.479846
SRP43	dsNHO	0.0953289
SRP43	dsNHO	0.304878
SRP43	dsNHO	0.230061
SRP43	dsNHO	0.27894
SRP43	dsNHO	0.23166
SRP43	RNP only	0
SRP43	RNP only	0
SRP43	RNP only	0

[truncated: 11 more sheets: F4D, F4E, SF2B, SF3, SF4, SF5, SF6B, SF6C, SF8B, SF11AB, SF11C]
